# Supplementary material for: Multinucleated Retinal Pigment Epithelial Cells Adapt to Vision and Exhibit Increased DNA Damage Response
Source: Cells. 2022 May 5;11(9):1552. doi: 10.3390/cells11091552 (PMC9103592; doi:10.3390/cells11091552)
Supplement: Supplementary file 1 [file cells-11-01552-s001.zip]

Archive with 1 entries (1 files):
- cells-1667961-supplementary.tif
